# Supplementary material for: A framework for automated scalable designation of viral pathogen lineages from genomic data
Source: Nat Microbiol. 2024 Feb 5;9(2):550–60. doi: 10.1038/s41564-023-01587-5 (PMC10847047; doi:10.1038/s41564-023-01587-5)
Supplement: Supplementary file 3 — Supplementary Table 1 and 2. [file 41564_2023_1587_MOESM3_ESM.xlsx]

## Sheet: Supplementary Table 1
Lineage Name	Parent Lineage	Size	Exponential Growth Coefficient CI	Earliest Appearance	Latest Appearance	Regions	Nucleotide Changes	Amino Acid Changes
auto.BQ.1.1.8.1	BQ.1.1.8	23	[0.54 1.48]	2022-10-25	2022-12-02	England	G26526T,C29353T,A13581G	M:A2S
auto.CH.1.1.3	CH.1.1	32	[0.33 0.75]	2022-10-17	2022-12-05	England	C28093T,C21811T,G13441A	ORF8:S67F
auto.BQ.1.1.24.1	BQ.1.1.24	102	[0.33 0.53]	2022-11-01	2022-12-03	England	C5407T,G25459T	ORF3a:A23S
auto.BN.1.4.1	BN.1.4	183	[0.22 0.33]	2022-10-16	2022-12-03	England, USA, and Scotland	C14318T,G10364A	ORF1ab:V3367I,ORF1ab:T4685I
auto.BQ.1.1.13.1	BQ.1.1.13	65	[0.22 0.5 ]	2022-10-21	2022-12-04	Scotland and England	G13822A	ORF1ab:V4520I
auto.BQ.1.1.12	BQ.1.1	176	[0.210.35]	2022-10-16	2022-12-03	USA, Scotland, and England	C19547T,C25821T	ORF1ab:S6428L
auto.BQ.1.10.2	BQ.1.10	55	[0.2 0.47]	2022-10-17	2022-12-04	USA and England	A1320C,C3040T,C9286T	ORF1ab:E352A
auto.BQ.1.5.1	BQ.1.5	71	[0.19 0.36]	2022-10-16	2022-12-05	USA and England	G25855T,C823T,T8200C	ORF3a:D155Y
auto.CH.1.1.2.1	CH.1.1.2	16	[0.13 1.12]	2022-10-28	2022-12-02	England	A3569G	ORF1ab:S1102G
auto.BQ.1.8.3	BQ.1.8	109	[0.12 0.23]	2022-10-17	2022-12-03	England and Northern Ireland	A21137G	ORF1ab:K6958R
auto.BQ.1.2.1	BQ.1.2	145	[0.11 0.24]	2022-10-16	2022-12-02	England and USA	G19677T,C26147T,C3318T,T24163C	ORF3a:S252L,ORF1ab:P1018L,ORF1ab:Q6471H
auto.BA.5.1.13	BA.5.1	299	[0.11 0.14]	2022-10-16	2022-12-05	England and USA	G25352T,G15451A,A4595G,C28567T	ORF1ab:T1444A,ORF1ab:G5063S,S:V1264L
auto.BA.4.6.3.1	BA.4.6.3	36	[0.10 0.40]	2022-10-17	2022-12-04	England	T11377C,T4839C,G7675T	ORF1ab:I1525T
auto.BA.5.2.13.1	BA.5.2.13	138	[0.08 0.16]	2022-10-16	2022-12-03	England	G7743T	ORF1ab:S2493I
auto.BN.1.2.2	BN.1.2	31	[0.08 0.51]	2022-10-19	2022-12-01	England	C2574T,C1915T	ORF1ab:T770I
auto.BA.5.2.9.1	BA.5.2.9	255	[0.08 0.15]	2022-10-16	2022-12-04	USA and England	A27250G,C14697T,A12061C,C10369T,C18570T,C5806T,A22600T	ORF1ab:E3932D,S:R346S,ORF6:I17V
auto.BQ.1.18.1	BQ.1.18	22	[0.03 0.53]	2022-10-16	2022-12-06	England	C15017T	ORF1ab:A4918V,E:S71P
auto.BQ.1.10.1.1	BQ.1.10.1	22	[-0.0026 0.73]	2022-11-06	2022-12-05	England	G23401T,A3481T	S:Q613H
auto.BE.1.2.2	BE.1.2	79	[-0.047 0.061]	2022-10-16	2022-12-02	England	C5183T,C27393T,C9979T	ORF1ab:P1640S
auto.BQ.1.1.22.1	BQ.1.1.22	25	[-0.052 0.72]	2022-11-08	2022-12-01	England	A2977G,C27213T,C19185T,C16726T	ORF1ab:H5488Y
auto.BN.1.3.1.1	BN.1.3.1	28	[-0.107 0.213]	2022-10-16	2022-12-01	England	G20578T,C3787T,T7456C	ORF1ab:V6772L
auto.XBB.3.2	XBB.3	30	[-0.28 0.27]	2022-10-18	2022-12-02	USA	C29614T,T22092C,C28054T,C8146T	ORF8:S54L,S:M177T
auto.BA.5.3.5.1	BA.5.3.5	27	[-0.31 0.60]	2022-11-08	2022-12-03	England	C22993T,C7858T,T1592C	ORF1ab:S443P
auto.CR.1.2	CR.1	10	[-0.56 0.97]	2022-10-31	2022-12-01	England	G15957T,T22308C	S:L249S
Supplementary Table 1: Output Report for 24 New Lineage Designations. This table includes basic statistics for 24 new lineage designations actively sampled in December 2022. It represents a set of proposed new lineages based on the Pango lineage system with additional lineages inferred by the GRI. The “parent lineage” column represents the existing Pango lineage that the new lineage is descended …

## Sheet: Supplementary Table 2
Strain	Moved	Lineage	On Date
IND/2947/2023|OQ701301.1|2023-03-10	To	auto.XBB.1.16.1.1	2023-04-02
Scotland/SCOT-24049/2022|OX435521.1|2022-12-31	From	auto.B.1.1.529.6	2023-04-02
Scotland/SCOT-26462/2023|2023-02-21	To	auto.XBB.1.5.8.1	2023-04-02
Scotland/SCOT-26462/2023|OX451476.1|2023-02-21	To	auto.XBB.1.5.8.1	2023-04-15
Scotland/SCOT-26819/2023|2023-02-21	To	auto.XBB.1.5.8.1	2023-04-02
Scotland/SCOT-26819/2023|OX453590.1|2023-02-21	To	auto.XBB.1.5.8.1	2023-04-15
Scotland/SCOT-26821/2023|2023-02-21	To	auto.XBB.1.5.8.1	2023-04-02
Scotland/SCOT-26821/2023|OX453648.1|2023-02-21	To	auto.XBB.1.5.8.1	2023-04-15
Scotland/SCOT-27434/2023|OX457315.1|2023-03-02	To	auto.B.1.1.529.6	2023-04-02
Scotland/SCOT-28483/2023|2023-03-12	To	auto.XBB.1.5.8.1	2023-04-06
Scotland/SCOT-28483/2023|OX462874.1|2023-03-12	To	auto.XBB.1.5.8.1	2023-04-21
USA/CA-CDC-QDX48192978/2023|OQ728437.1|2023-03-20	To	auto.XBB.1.5.40	2023-04-05
USA/CA-CDC-QDX48192979/2023|OQ728624.1|2023-03-20	To	auto.XBB.1.5.40	2023-04-05
USA/FL-CDC-QDX47418754/2023|OQ644056.1|2023-03-01	From	auto.XBB.1.5.40	2023-04-02
USA/FL-CDC-QDX48193288/2023|OQ782385.1|2023-03-21	From	auto.XBB.1.5.40	2023-04-17
USA/FL-CDC-QDX48587517/2023|OQ827304.1|2023-03-31	To	auto.XBB.1.5.40	2023-04-22
USA/LA-BIE-LSUH003690/2023|OQ736767.1|2023-03-20	To	auto.XBB.1.5.40	2023-04-06
USA/LA-BIE-LSUH003692/2023|OQ736769.1|2023-03-22	To	auto.XBB.1.5.40	2023-04-06
USA/M00621433-F1-1/2023|OQ820697.1|2023-03-29	From	auto.XBB.1.5.40	2023-04-20
USA/NJ-CDC-QDX48685195/2023|OQ827907.1|2023-04-03	To	auto.XBB.1.5.40	2023-04-22
USA/NV-CDC-LC1035085/2023|OQ808432.1|2023-03-30	To	auto.XBB.1.5.40	2023-04-19
USA/NY-CDC-QDX47311927/2023|OQ610887.1|2023-02-27	From	auto.XBB.1.5.40	2023-04-02
USA/PA-CDC-QDX46827201/2023|OQ577387.1|2023-02-14	From	auto.XBB.1.5.40	2023-04-02
USA/PA-CDC-QDX47973735/2023|OQ713000.1|2023-03-15	From	auto.XBB.1.5.40	2023-04-02
USA/TX-CDC-QDX47418188/2023|OQ643781.1|2023-02-28	To	auto.XBB.1.5.40	2023-04-02
USA/VA-CDC-LC1031818/2023|OQ734369.1|2023-03-25	From	auto.XBB.1.5.40	2023-04-06
USA/WA-CDC-UW23032239573/2023|OQ833295.1|2023-03-22	To	auto.XBB.1.5.40	2023-04-22
USA/WI-CDC-VSX-A065209/2023|OQ748644.1|2023-03-22	To	auto.XBB.1.16.1.1	2023-04-08
Supplementary Table 2: 28 Samples that Change Lineages between 2023-04-01 and 2023-04-30. It’s likely that some of these represent redundant or mislabeled samples, such as Scotland/SCOT-26462/2023|2023-02-21 and Scotland/SCOT-26462/2023|OX451476.1|2023-02-21. auto.XBB.1.5.40 is the most affected lineage, but these samples are <1% of its constituency.
